# Supplementary material for: APOE protects against severe infection with Mycobacterium tuberculosis by restraining production of neutrophil extracellular traps
Source: PLoS Pathog. 2025 Jun 16;21(6):e1013267. doi: 10.1371/journal.ppat.1013267 (PMC12201663; doi:10.1371/journal.ppat.1013267)
Supplement: S1 Data — (XLSX) [file ppat.1013267.s011.xlsx]

## Sheet: Figure 1
A										B				C
time	n.risk	n.event	n.censor	surv	upper	lower	genoFood	survAdj		genotype	analyte	conc			genotype	day	CFU
0	5	0	0	1	1	1	Apoe.HC	1		B6	Cholesterol	196			B6	7	510
31	5	0	0	1	1	1	Apoe.HC	1		B6	Triglycerides	152			B6	7	650
31	5	5	0	0	NA	NA	Apoe.HC	0		B6	HDL	4			B6	7	330
0	4	0	0	1	1	1	Apoe.normal	1		B6	LDL	85			B6	7	170
99	4	0	0	1	1	1	Apoe.normal	1		B6	Cholesterol	181			B6	7	400
99	4	0	4	1	1	1	Apoe.normal	1		B6	Triglycerides	183			Ldlr	7	190
0	3	0	0	1	1	1	B6.HC	1.01		B6	HDL	46			Ldlr	7	120
99	3	0	0	1	1	1	B6.HC	1.01		B6	LDL	55			Ldlr	7	740
99	3	0	3	1	1	1	B6.HC	1.01		B6	Cholesterol	187			Ldlr	7	680
0	5	0	0	1	1	1	B6.normal	1.02		B6	Triglycerides	164			Apoe	7	520
99	5	0	0	1	1	1	B6.normal	1.02		B6	HDL	45			Apoe	7	170
99	5	0	5	1	1	1	B6.normal	1.02		B6	LDL	39			Apoe	7	380
0	4	0	0	1	1	1	Ldlr.HC	0.98		Ldlr	Cholesterol	1207			Apoe	7	220
98	4	0	0	1	1	1	Ldlr.HC	0.98		Ldlr	Triglycerides	345			Apoe	7	150
98	4	1	0	0.75	1	0.425932	Ldlr.HC	0.73		Ldlr	HDL	15			B6	14	31000
99	3	0	3	0.75	1	0.425932	Ldlr.HC	0.73		Ldlr	LDL	1037			B6	14	21000
0	4	0	0	1	1	1	Ldlr.normal	0.99		Ldlr	Cholesterol	1245			B6	14	11600
99	4	0	0	1	1	1	Ldlr.normal	0.99		Ldlr	Triglycerides	433			B6	14	18700
99	4	0	4	1	1	1	Ldlr.normal	0.99		Ldlr	HDL	7			B6	14	24500
										Ldlr	LDL	1180			Ldlr	14	47000
										Ldlr	Cholesterol	1255			Ldlr	14	50500
										Ldlr	Triglycerides	336			Ldlr	14	31100
										Ldlr	HDL	16			Ldlr	14	105000
										Ldlr	LDL	1087			Ldlr	14	68000
										Apoe	Cholesterol	1261			Apoe	14	117000
										Apoe	Triglycerides	171			Apoe	14	21600
										Apoe	HDL	2			Apoe	14	11700
										Apoe	LDL	994			Apoe	14	50600
										Apoe	Cholesterol	1251			Apoe	14	40000
										Apoe	Triglycerides	113			B6	21	2020000
										Apoe	HDL	22			B6	21	1880000
										Apoe	LDL	1182			B6	21	1320000
										Apoe	Cholesterol	1217			B6	21	1120000
										Apoe	Triglycerides	166			B6	21	1390000
										Apoe	HDL	5			Ldlr	21	3010000
										Apoe	LDL	1028			Ldlr	21	5020000
															Ldlr	21	370000
															Ldlr	21	3020000
															Ldlr	21	1140000
															Apoe	21	1920000
															Apoe	21	880000
															Apoe	21	3900000
															Apoe	21	2940000
															Apoe	21	920000
															B6	28	7400000
															B6	28	2900000
															B6	28	3500000
															B6	28	5100000
															B6	28	6300000
															B6	28	4000000
															B6	28	2800000
															Ldlr	28	8800000
															Ldlr	28	10000000
															Ldlr	28	7000000
															Ldlr	28	32000000
															Ldlr	28	12000000
															Apoe	28	150000000
															Apoe	28	190000000
															Apoe	28	220000000
															Apoe	28	240000000
															Apoe	28	400000000
															Apoe	28	300000000
															Apoe	28	140000000

## Sheet: Figure 2
A				B			C				D			E
genotype	peptide	percent		genotype	percent		genotype	percent	day		genotype	number		genotype	percent
B6	OT-I	87		B6	92.4		B6	21.4	Day 3		B6	1060.49		B6	2.08
Apoe	OT-I	89.7		Apoe	89		Ldlr	5.42	Day 3		Ldlr	47.9206		Ldlr	0.74
B6	OT-I	90.6		Ldlr	94.9		Apoe	34.7	Day 3		Apoe	265.2		Apoe	0.75
Apoe	OT-I	93		B6	88.8		B6	4.85	Day 3		B6	1109.4		B6	1.56
Ldlr	OT-I	79.3		Apoe	95.6		Ldlr	13.1	Day 3		Ldlr	1297.86		Ldlr	3.81
B6	OT-I	86.5		Ldlr	92.2		Apoe	34.7	Day 3		Apoe	95.1262		Apoe	0.84
Ldlr	OT-I	80.6		B6	84.4		B6	5.08	Day 3		B6	2667.95		B6	6.34
Apoe	OT-I	91.2		Apoe	96.6		Ldlr	31.1	Day 3		Ldlr	802.729		Ldlr	2.17
Ldlr	OT-I	81.1		Ldlr	97.2		Apoe	53.3	Day 3		Apoe	102.759		Apoe	1.06
Apoe	OT-I	97.5		B6	94		B6	7.32	Day 3		B6	6049.16		B6	4.13
B6	OT-II	45.1		Apoe	77.7		Ldlr	62.7	Day 3		Ldlr	389.736		Ldlr	1.18
Apoe	OT-II	28.6		Ldlr	91		B6	27.5	Day 3		Apoe	4071.66		Apoe	3.04
B6	OT-II	41.1		B6	97.7		Ldlr	32.1	Day 3		B6	2733.71		B6	2.76
Apoe	OT-II	74.4		Apoe	91.2		B6	85.9	Day 4		Apoe	815.747		Apoe	2.17
Ldlr	OT-II	34.5		Ldlr	96.8		Ldlr	78.9	Day 4		B6	291.584		B6	0.39
B6	OT-II	27.9					Apoe	54.3	Day 4		Apoe	155.447		Apoe	0.72
Ldlr	OT-II	37.3					B6	79.6	Day 4		B6	65.8737		B6	0.22
Apoe	OT-II	62.4					Ldlr	85.6	Day 4
Ldlr	OT-II	34.9					Apoe	75.3	Day 4
Apoe	OT-II	77.8					B6	92.2	Day 4
Ldlr	OT-II	50					Ldlr	79.7	Day 4
							Apoe	80.6	Day 4
							B6	89.2	Day 4
							Ldlr	87.2	Day 4
							Apoe	86.9	Day 4
							B6	89.4	Day 4
							Ldlr	82.9	Day 4
							B6	80.3	Day 5
							Apoe	83.8	Day 5
							Ldlr	77.4	Day 5
							B6	79.6	Day 5
							Apoe	84.4	Day 5
							Ldlr	77.7	Day 5
							B6	79.7	Day 5
							Apoe	84.5	Day 5
							Ldlr	76.5	Day 5
							B6	79.9	Day 5
							Apoe	86.5	Day 5
							Ldlr	77.4	Day 5
							B6	79.2	Day 5
							Apoe	86.1	Day 5
							Ldlr	77.7	Day 5

## Sheet: Figure 3
A				B				C				D				E				F				G				H				I				J
day	genotype	count (x 1e6)		genotype	treatment	CFU		genotype	treatment	count (x 1e6)		genotype	treatment	CFU		genotype	treatment	Ifnb1		genotype	treatment	count (x 1e6)		genotype	treatment	count (x 1e6)		genotype	treatment	Ifnb1		genotype	treatment	CFU		genotype	treatment	count (x 1e6)
7	B6	0.0890773		B6	none	157000		B6	none	1.23701		B6	none	6200000		B6	none	195.637		B6	none	1.7584		B6	none	0.00652277		B6	none	1115.91		B6	PBS	160000		B6	none	0.626508
7	B6	0.212048		B6	none	182000		Apoe	isotype	11.7796		B6	none	10200000		B6	none	236.615		Apoe	isotype	10.6449		Apoe	isotype	0.0081612		B6	none	557.956		B6	PBS	280000		Apoe	isotype	2.24161
7	B6	0.210444		B6	none	207000		Apoe	antiLy6g	6.82085		B6	none	8600000		B6	none	137.339		Apoe	antiIfnar	5.6433		Apoe	aPdca1	0.00286661		B6	none	789.069		B6	PBS	210000		Apoe	aPdca1	2.94249
7	B6	0.303915		B6	none	168000		B6	none	0.855266		B6	none	7100000		B6	none	202.922		B6	none	0.965999		B6	none	0.0101964		B6	none	485.729		B6	PBS	210000		B6	none	0.814692
7	B6	0.167735		Apoe	isotype	7500000		Apoe	isotype	10.3015		B6	none	6500000		B6	none	174.134		Apoe	isotype	8.60251		Apoe	isotype	0.0198884		B6	none	1327.05		B6	PBS	160000		Apoe	isotype	4.79416
7	Apoe	1.01418		Apoe	isotype	13800000		Apoe	antiLy6g	5.73273		Apoe	isotype	121000000		B6	none	218.828		Apoe	antiIfnar	6.13595		Apoe	aPdca1	0.00434302		Apoe	isotype	2231.83		Apoe	isotype	50200000		Apoe	aPdca1	1.67973
7	Apoe	1.29414		Apoe	isotype	7700000		B6	none	0.71737		Apoe	isotype	134000000		Apoe	isotype	179.68		B6	none	1.02476		B6	none	0.0150662		Apoe	isotype	2476.37		Apoe	isotype	80000000		B6	none	1.04459
7	Apoe	0.99897		Apoe	isotype	37300000		Apoe	isotype	4.85347		Apoe	isotype	192000000		Apoe	isotype	268.421		Apoe	isotype	10.0851		Apoe	isotype	0.00637728		Apoe	isotype	1578.14		Apoe	isotype	28100000		Apoe	isotype	1.70061
7	Apoe	0.958034		Apoe	antiNeut	5300000		Apoe	antiLy6g	4.11292		Apoe	isotype	208000000		Apoe	isotype	197.664		Apoe	antiIfnar	4.46243		Apoe	aPdca1	0.00275869		Apoe	isotype	1942.92		Apoe	isotype	71800000		Apoe	aPdca1	2.40168
7	Apoe	1.03252		Apoe	antiNeut	4900000		B6	none	1.27485		Apoe	isotype	174000000		Apoe	isotype	115.542		B6	none	0.746186		B6	none	0.0301858		Apoe	isotype	1238.18		Apoe	isotype	60200000		B6	none	2.69751
7	Ldlr	0.3319		Apoe	antiNeut	3700000		Apoe	isotype	11.2175		Apoe	isotype	132000000		Apoe	isotype	141.528		Apoe	isotype	6.50353		Apoe	isotype	0.01968		Apoe	isotype	2231.83		Apoe	isotype	41100000		Apoe	isotype	7.26848
7	Ldlr	0.152469		Apoe	antiNeut	6300000		Apoe	antiLy6g	1.26382		Apoe	antiIFNAR	20600000		Apoe	antiIfnar	51.363		Apoe	antiIfnar	3.93175		Apoe	aPdca1	0.00510749		Apoe	isotype	2392.01		Apoe	isotype	51600000		Apoe	aPdca1	2.94757
7	Ldlr	0.210552		Apoe	antiNeut	3300000		Apoe	antiLy6g	1.07868		Apoe	antiIFNAR	30300000		Apoe	antiIfnar	103.624		B6	none	0.762023		B6	none	0.0111754		Apoe	antiPDC1	1041.18		Apoe	antiPDC1	10800000		B6	none	1.10813
7	Ldlr	0.249204										Apoe	antiIFNAR	72000000		Apoe	antiIfnar	80.8778		Apoe	isotype	4.44424		Apoe	isotype	0.0138336		Apoe	antiPDC1	1115.91		Apoe	antiPDC1	6400000		Apoe	isotype	4.86303
14	B6	0.248364										Apoe	antiIFNAR	10700000		Apoe	antiIfnar	146.079		Apoe	antiIfnar	1.95798		Apoe	aPdca1	0.00665578		Apoe	antiPDC1	906.403		Apoe	antiPDC1	5100000		Apoe	aPdca1	3.23815
14	B6	0.142253										Apoe	antiIFNAR	13700000		Apoe	antiIfnar	136.93		Apoe	isotype	8.30363						Apoe	antiPDC1	1578.14		Apoe	antiPDC1	3600000
14	B6	0.193891										Apoe	antiIFNAR	8100000		Apoe	antiIfnar	117.883		Apoe	antiIfnar	0.741095						Apoe	antiPDC1	1115.91		Apoe	antiPDC1	14000000
14	B6	0.164777
14	B6	0.19746
14	Apoe	0.800022
14	Apoe	1.19476
14	Apoe	2.03675
14	Apoe	0.796968
14	Apoe	1.24886
14	Ldlr	0.119386
14	Ldlr	0.238548
14	Ldlr	0.236932
14	Ldlr	0.0392997
14	Ldlr	0.0687005
21	B6	0.768706
21	B6	0.968393
21	B6	0.715741
21	B6	0.674822
21	B6	0.678082
21	Apoe	2.11868
21	Apoe	1.41212
21	Apoe	2.48231
21	Apoe	4.25373
21	Apoe	2.08507
21	Ldlr	0.575694
21	Ldlr	0.315233
21	Ldlr	0.443564
21	Ldlr	1.41719
21	Ldlr	1.02984
28	B6	0.671112
28	B6	0.778394
28	B6	0.695064
28	B6	0.943135
28	B6	1.08254
28	B6	0.912411
28	B6	0.5572
28	Apoe	0.95533
28	Apoe	4.30441
28	Apoe	7.03469
28	Apoe	6.04338
28	Apoe	5.254
28	Apoe	5.15273
28	Apoe	1.96692
28	Ldlr	0.852907
28	Ldlr	0.485095
28	Ldlr	0.964946
28	Ldlr	1.09876
28	Ldlr	0.471451

## Sheet: Figure 4
B						C				D				E				F												G			H				I			J
image	treatment	n	mean	se		genotype	treatment	Ifnb1		genotype	treatment	count (x 1e6)		genotype	treatment	CFU		time	n.risk	n.event	n.censor	surv	upper	lower	treatment	survAdj	startDay	treatment		treatment	mfi		genotype	treatment	CFU		treatment	CFU		genotype	treatment	count (x 1e6)	cellType
S1.1	DMSO	6	14.066	1.81		B6	DMSO	139.362		B6	DMSO	1.01392		B6	DMSO	1080000		0	5	0	0	1	1	1	DMSO	1	7	DMSO		DMSO	7830		B6	DMSO	143000		DMSO	1700000		B6	DMSO	0.888004	Neutrophil
S1.2	DMSO	6	19.297	0.845		B6	DMSO	194.573		Apoe	DMSO	8.65198		B6	DMSO	920000		9	5	0	0	1	1	1	DMSO	1	7	DMSO		GSK484	5386		B6	DMSO	212000		DMSO	2000000		B6	GSK484	1.3323	Neutrophil
S1.3	DMSO	6	14.659	1.365		B6	DMSO	187.994		Apoe	GSK484	8.76409		B6	DMSO	1100000		9	5	1	0	0.8	1	0.516126	DMSO	0.8	7	DMSO		DMSO	4933		B6	DMSO	156000		DMSO	2300000		B6	DMSO	0.596321	Neutrophil
S1.4	GSK484	6	4.785	1.704		B6	DMSO	395.663		B6	DMSO	0.54509		B6	DMSO	1320000		24	4	2	0	0.4	1	0.136722	DMSO	0.4	7	DMSO		GSK484	5720		B6	DMSO	250000		DMSO	3800000		B6	DMSO	0.27327	Neutrophil
S1.5	GSK484	6	3.313	1.568		Apoe	DMSO	343.469		Apoe	DMSO	7.28078		Apoe	DMSO	17700000		28	2	2	0	0	NA	NA	DMSO	0	7	DMSO		DMSO	5135		B6	DMSO	261000		DMSO	2300000		B6	GSK484	0.736507	Neutrophil
S2.1	DMSO	6	9.51	0.833		Apoe	DMSO	183.311		Apoe	GSK484	6.49807		Apoe	DMSO	15600000		0	5	0	0	1	1	1	GSK484	1	7	GSK484		GSK484	4341		C3H	DMSO	10800000		DMSO	2700000		B6	DMSO	1.08731	Neutrophil
S2.2	GSK484	6	4.238	2.032		Apoe	DMSO	631.704		B6	DMSO	0.46768		Apoe	DMSO	11600000		42	5	0	0	1	1	1	GSK484	1	7	GSK484		DMSO	4552		C3H	DMSO	19400000		GSK484	3600000		B6	GSK484	1.11721	Neutrophil
S3.1	DMSO	6	14.168	0.925		Apoe	DMSO	217.108		Apoe	DMSO	4.93506		Apoe	DMSO	13100000		42	5	0	5	1	1	1	GSK484	1	7	GSK484		GSK484	5372		C3H	DMSO	14800000		GSK484	30200000		B6	DMSO	0.817343	Neutrophil
S3.2	DMSO	6	17.513	0.455		Apoe	DMSO	253.96		Apoe	GSK484	1.87684		Apoe	DMSO	14200000		0	6	0	0	1	1	1	DMSO	1	14	DMSO		DMSO	6110		C3H	DMSO	11600000		GSK484	1200000		B6	GSK484	1.00153	Neutrophil
S3.3	GSK484	6	5.233	1.864		Apoe	GSK484	171.766		B6	DMSO	0.919404		Apoe	GSK484	510000		7	6	0	0	1	1	1	DMSO	1	14	DMSO		GSK484	5502		C3H	DMSO	8000000		GSK484	1700000		B6	GSK484	1.43424	Neutrophil
						Apoe	GSK484	101.332		Apoe	DMSO	4.88345		Apoe	GSK484	620000		7	6	1	0	0.833333	1	0.582655	DMSO	0.833333	14	DMSO		DMSO	5117		C3H	DMSO	13200000		GSK484	3100000		B6	GSK484	1.63414	Neutrophil
						Apoe	GSK484	193.65		Apoe	GSK484	5.80763		Apoe	GSK484	640000		24	5	1	0	0.666667	1	0.378606	DMSO	0.666667	14	DMSO		GSK484	5426		C3H	DMSO	13600000		GSK484	1100000		B6	DMSO	1.1645	MDM
						Apoe	GSK484	138.24		Apoe	DMSO	6.0193		Apoe	GSK484	450000		28	4	4	0	0	NA	NA	DMSO	0	14	DMSO		DMSO	3842		C3H	GSK484	1880000		GSK484	2600000		B6	GSK484	4.34034	MDM
						Apoe	GSK484	84.6761		Apoe	GSK484	5.92813		Apoe	GSK484	1020000		0	6	0	0	1	1	1	GSK484	1	14	GSK484		GSK484	5578		C3H	GSK484	1160000					B6	DMSO	1.17942	MDM
																		24	6	0	0	1	1	1	GSK484	1	14	GSK484					C3H	GSK484	1870000					B6	DMSO	0.37669	MDM
																		24	6	1	0	0.833333	1	0.582655	GSK484	0.833333	14	GSK484					C3H	GSK484	1940000					B6	GSK484	2.48635	MDM
																		42	5	0	5	0.833333	1	0.582655	GSK484	0.833333	14	GSK484					C3H	GSK484	2090000					B6	DMSO	3.24392	MDM
																																	C3H	GSK484	1770000					B6	GSK484	2.44405	MDM
																																	C3H	GSK484	1160000					B6	DMSO	1.97396	MDM
																																								B6	GSK484	1.77365	MDM
																																								B6	GSK484	3.10002	MDM
																																								B6	GSK484	3.37494	MDM

## Sheet: Figure 6
B
genotype	cellType	infect	dim1	dim2
B6	MDM	inf	2.38328	-0.0445833
B6	Neut	inf	-0.728033	0.333475
Apoe	Neut	inf	-1.18917	1.85969
Apoe	MDM	inf	2.4276	-0.143601
B6	MDM	bys	0.778555	-0.134476
B6	Neut	bys	-1.65261	-0.815997
Apoe	Neut	bys	-2.48067	-0.246017
Apoe	MDM	bys	0.587083	-0.291221
B6	MDM	inf	2.26783	0.00724355
B6	Neut	inf	-0.606791	0.861137
Apoe	Neut	inf	-1.33248	2.75444
Apoe	MDM	inf	2.39851	-0.114703
B6	MDM	bys	0.842625	-0.083569
B6	Neut	bys	-1.85441	-1.90326
Apoe	Neut	bys	-2.2598	-0.857323
Apoe	MDM	bys	0.80613	-0.352992
B6	MDM	inf	2.09493	0.174306
B6	Neut	inf	-0.747349	0.122804
Apoe	Neut	inf	-1.22696	1.9283
Apoe	MDM	inf	2.41098	-0.431527
B6	MDM	bys	0.791296	-0.22254
B6	Neut	bys	-1.87334	-0.872709
Apoe	Neut	bys	-2.54401	-1.02098
Apoe	MDM	bys	0.706815	-0.505906

## Sheet: Figure S1
A										B				C
time	n.risk	n.event	n.censor	surv	upper	lower	genotype	survAdj		genotype	analyte	conc		genotype	CFU
0	8	0	0	1	1	1	Apoe	1		Ldlr	Cholesterol	416		B6	3.2e+06
21	8	0	0	1	1	1	Apoe	1		Ldlr	Triglycerides	196		B6	2200000
21	8	6	0	0.25	0.830218	0.0752814	Apoe	0.25		Ldlr	HDL	30		B6	5200000
22	2	2	0	0	NA	NA	Apoe	0		Ldlr	LDL	137		B6	1.9e+06
0	9	0	0	1	1	1	Ldlr	1		Ldlr	Cholesterol	1202		B6	2.9e+06
28	9	0	0	1	1	1	Ldlr	1		Ldlr	Triglycerides	441		Ldlr	3.5e+06
28	9	2	0	0.777778	1	0.548521	Ldlr	0.777778		Ldlr	HDL	9		Ldlr	7.6e+06
30	7	6	0	0.111111	0.705144	0.017508	Ldlr	0.111111		Ldlr	LDL	1172		Ldlr	1100000
34	1	1	0	0	NA	NA	Ldlr	0		Ldlr	Cholesterol	1238		Ldlr	2600000
										Ldlr	Triglycerides	548		Ldlr	3.5e+06
										Ldlr	HDL	17		Ldlr	4400000
										Ldlr	LDL	1112		Ldlr	5600000
										Apoe	Cholesterol	1259		Apoe	18200000
										Apoe	Triglycerides	234		Apoe	11200000
										Apoe	HDL	4		Apoe	1.51e+07
										Apoe	LDL	953		Apoe	10600000
										Apoe	Cholesterol	1170		Apoe	1.25e+07
										Apoe	Triglycerides	93
										Apoe	HDL	223
										Apoe	LDL	1111
										Apoe	Cholesterol	1940
										Apoe	Triglycerides	14
										Apoe	HDL	62
										Apoe	LDL	748

## Sheet: Figure S2
genotype	celltype	day	count (x 1e6)
naive	AMs	Day 7	0.0687732
B6	AMs	Day 7	0.135792
Ldlr	AMs	Day 7	0.166549
Apoe	AMs	Day 7	0.271671
naive	AMs	Day 7	0.0033264
B6	AMs	Day 7	0.330821
Ldlr	AMs	Day 7	0.189994
Apoe	AMs	Day 7	0.329
B6	AMs	Day 7	0.323926
Ldlr	AMs	Day 7	0.33051
Apoe	AMs	Day 7	0.221068
B6	AMs	Day 7	0.541761
Ldlr	AMs	Day 7	0.362746
Apoe	AMs	Day 7	0.197965
B6	AMs	Day 7	0.307514
Apoe	AMs	Day 7	0.185853
naive	Eosinophils	Day 7	0.0518412
B6	Eosinophils	Day 7	0.030176
Ldlr	Eosinophils	Day 7	0.218071
Apoe	Eosinophils	Day 7	0.605753
naive	Eosinophils	Day 7	0.119448
B6	Eosinophils	Day 7	0.0696464
Ldlr	Eosinophils	Day 7	0.0896645
Apoe	Eosinophils	Day 7	0.72472
B6	Eosinophils	Day 7	0.112764
Ldlr	Eosinophils	Day 7	0.168067
Apoe	Eosinophils	Day 7	0.307091
B6	Eosinophils	Day 7	0.0987549
Ldlr	Eosinophils	Day 7	0.218975
Apoe	Eosinophils	Day 7	0.303943
B6	Eosinophils	Day 7	0.0981092
Apoe	Eosinophils	Day 7	0.30751
naive	B cells	Day 7	0.576942
B6	B cells	Day 7	1.00683
Ldlr	B cells	Day 7	1.43783
Apoe	B cells	Day 7	0.569041
naive	B cells	Day 7	0.904176
B6	B cells	Day 7	1.56704
Ldlr	B cells	Day 7	1.27189
Apoe	B cells	Day 7	0.747727
B6	B cells	Day 7	2.04698
Ldlr	B cells	Day 7	1.81812
Apoe	B cells	Day 7	0.897223
B6	B cells	Day 7	2.18373
Ldlr	B cells	Day 7	2.12339
Apoe	B cells	Day 7	0.970752
B6	B cells	Day 7	1.69845
Apoe	B cells	Day 7	1.00109
naive	T cells	Day 7	0.351182
B6	T cells	Day 7	0.629634
Ldlr	T cells	Day 7	1.70144
Apoe	T cells	Day 7	0.463493
naive	T cells	Day 7	0.449064
B6	T cells	Day 7	1.43646
Ldlr	T cells	Day 7	1.11784
Apoe	T cells	Day 7	0.586678
B6	T cells	Day 7	1.32874
Ldlr	T cells	Day 7	1.81812
Apoe	T cells	Day 7	0.513359
B6	T cells	Day 7	1.38396
Ldlr	T cells	Day 7	2.21187
Apoe	T cells	Day 7	0.491734
B6	T cells	Day 7	1.17626
Apoe	T cells	Day 7	0.538704
B6	AMs	Day 14	0.266427
Ldlr	AMs	Day 14	0.149909
Apoe	AMs	Day 14	0.1699
B6	AMs	Day 14	0.194186
Ldlr	AMs	Day 14	0.202293
Apoe	AMs	Day 14	0.0833032
B6	AMs	Day 14	0.225068
Ldlr	AMs	Day 14	0.171697
Apoe	AMs	Day 14	0.0333739
B6	AMs	Day 14	0.139916
Ldlr	AMs	Day 14	0.0831559
Apoe	AMs	Day 14	0.0595231
B6	AMs	Day 14	0.181753
Ldlr	AMs	Day 14	0.106243
Apoe	AMs	Day 14	0.0341625
B6	Eosinophils	Day 14	0.238042
Ldlr	Eosinophils	Day 14	0.190863
Apoe	Eosinophils	Day 14	0.146804
B6	Eosinophils	Day 14	0.130963
Ldlr	Eosinophils	Day 14	0.179174
Apoe	Eosinophils	Day 14	0.00896761
B6	Eosinophils	Day 14	0.165277
Ldlr	Eosinophils	Day 14	0.263026
Apoe	Eosinophils	Day 14	0.0614384
B6	Eosinophils	Day 14	0.146854
Ldlr	Eosinophils	Day 14	0.0639807
Apoe	Eosinophils	Day 14	0.0810095
B6	Eosinophils	Day 14	0.197011
Ldlr	Eosinophils	Day 14	0.0799378
Apoe	Eosinophils	Day 14	0.100438
B6	B cells	Day 14	2.48364
Ldlr	B cells	Day 14	1.32522
Apoe	B cells	Day 14	0.930178
B6	B cells	Day 14	1.68445
Ldlr	B cells	Day 14	2.20683
Apoe	B cells	Day 14	0.0211217
B6	B cells	Day 14	1.41361
Ldlr	B cells	Day 14	1.83179
Apoe	B cells	Day 14	0.153596
B6	B cells	Day 14	2.80989
Ldlr	B cells	Day 14	0.394896
Apoe	B cells	Day 14	0.254062
B6	B cells	Day 14	1.79957
Ldlr	B cells	Day 14	0.54654
Apoe	B cells	Day 14	0.366223
B6	T cells	Day 14	1.45793
Ldlr	T cells	Day 14	1.09341
Apoe	T cells	Day 14	0.461925
B6	T cells	Day 14	0.993511
Ldlr	T cells	Day 14	1.18223
Apoe	T cells	Day 14	0.0129734
B6	T cells	Day 14	0.909666
Ldlr	T cells	Day 14	1.30469
Apoe	T cells	Day 14	0.120412
B6	T cells	Day 14	0.942412
Ldlr	T cells	Day 14	0.770806
Apoe	T cells	Day 14	0.238093
B6	T cells	Day 14	0.691108
Ldlr	T cells	Day 14	0.927074
Apoe	T cells	Day 14	0.165347
naive	AMs	Day 21	0.101153
B6	AMs	Day 21	0.0995146
Ldlr	AMs	Day 21	0.114042
Apoe	AMs	Day 21	0.0648965
naive	AMs	Day 21	0.086728
B6	AMs	Day 21	0.146749
Ldlr	AMs	Day 21	0.075021
Apoe	AMs	Day 21	0.0739883
naive	AMs	Day 21	0.117087
B6	AMs	Day 21	0.174326
Ldlr	AMs	Day 21	0.0990097
Apoe	AMs	Day 21	0.0375997
B6	AMs	Day 21	0.136949
Ldlr	AMs	Day 21	0.052007
Apoe	AMs	Day 21	0.0586721
B6	AMs	Day 21	0.101849
Ldlr	AMs	Day 21	0.062431
Apoe	AMs	Day 21	0.0333078
naive	Eosinophils	Day 21	0.147344
B6	Eosinophils	Day 21	0.165063
Ldlr	Eosinophils	Day 21	0.0893696
Apoe	Eosinophils	Day 21	0.10832
naive	Eosinophils	Day 21	0.141992
B6	Eosinophils	Day 21	0.112483
Ldlr	Eosinophils	Day 21	0.329299
Apoe	Eosinophils	Day 21	0.0777934
naive	Eosinophils	Day 21	0.0215332
B6	Eosinophils	Day 21	0.215393
Ldlr	Eosinophils	Day 21	0.180481
Apoe	Eosinophils	Day 21	0.0449007
B6	Eosinophils	Day 21	0.119086
Ldlr	Eosinophils	Day 21	0.0643587
Apoe	Eosinophils	Day 21	0.112455
B6	Eosinophils	Day 21	0.113469
Ldlr	Eosinophils	Day 21	0.098182
Apoe	Eosinophils	Day 21	0.0433001
naive	B cells	Day 21	0.681176
B6	B cells	Day 21	1.12028
Ldlr	B cells	Day 21	0.811454
Apoe	B cells	Day 21	0.47718
naive	B cells	Day 21	0.25453
B6	B cells	Day 21	1.74311
Ldlr	B cells	Day 21	0.605939
Apoe	B cells	Day 21	0.439702
naive	B cells	Day 21	0.746932
B6	B cells	Day 21	2.03659
Ldlr	B cells	Day 21	0.724186
Apoe	B cells	Day 21	0.271594
B6	B cells	Day 21	1.37611
Ldlr	B cells	Day 21	0.767104
Apoe	B cells	Day 21	0.282115
B6	B cells	Day 21	1.29875
Ldlr	B cells	Day 21	0.613638
Apoe	B cells	Day 21	0.229824
naive	T cells	Day 21	0.879973
B6	T cells	Day 21	1.40036
Ldlr	T cells	Day 21	1.57356
Apoe	T cells	Day 21	0.978219
naive	T cells	Day 21	0.246463
B6	T cells	Day 21	1.7729
Ldlr	T cells	Day 21	1.09646
Apoe	T cells	Day 21	0.697604
naive	T cells	Day 21	1.01273
B6	T cells	Day 21	1.58402
Ldlr	T cells	Day 21	1.61244
Apoe	T cells	Day 21	0.47821
B6	T cells	Day 21	1.67382
Ldlr	T cells	Day 21	1.68373
Apoe	T cells	Day 21	0.645393
B6	T cells	Day 21	1.4628
Ldlr	T cells	Day 21	1.2006
Apoe	T cells	Day 21	0.492955
naive	AMs	Day 28	0.22348
B6	AMs	Day 28	0.0717624
Ldlr	AMs	Day 28	0.146834
Apoe	AMs	Day 28	0.1091
naive	AMs	Day 28	0.198472
B6	AMs	Day 28	0.115029
Ldlr	AMs	Day 28	0.219784
Apoe	AMs	Day 28	0.0561097
naive	AMs	Day 28	0.169066
B6	AMs	Day 28	0.159456
Ldlr	AMs	Day 28	0.212736
Apoe	AMs	Day 28	0.097704
B6	AMs	Day 28	0.0963297
Ldlr	AMs	Day 28	0.139176
Apoe	AMs	Day 28	0.0557723
B6	AMs	Day 28	0.182063
Ldlr	AMs	Day 28	0.0790773
Apoe	AMs	Day 28	0.109834
B6	AMs	Day 28	0.178929
Apoe	AMs	Day 28	0.128038
B6	AMs	Day 28	0.133149
Apoe	AMs	Day 28	0.116888
naive	Eosinophils	Day 28	0.11809
B6	Eosinophils	Day 28	0.0664467
Ldlr	Eosinophils	Day 28	0.0978895
Apoe	Eosinophils	Day 28	0.0373087
naive	Eosinophils	Day 28	0.125267
B6	Eosinophils	Day 28	0.0268113
Ldlr	Eosinophils	Day 28	0.0871288
Apoe	Eosinophils	Day 28	0.0216423
naive	Eosinophils	Day 28	0.296726
B6	Eosinophils	Day 28	0.0517891
Ldlr	Eosinophils	Day 28	0.0570011
Apoe	Eosinophils	Day 28	0.00156326
B6	Eosinophils	Day 28	0.0403241
Ldlr	Eosinophils	Day 28	0.0924789
Apoe	Eosinophils	Day 28	0.00732531
B6	Eosinophils	Day 28	0.0462539
Ldlr	Eosinophils	Day 28	0.0143092
Apoe	Eosinophils	Day 28	0.00680315
B6	Eosinophils	Day 28	0.027918
Apoe	Eosinophils	Day 28	0.00140529
B6	Eosinophils	Day 28	0.0926254
Apoe	Eosinophils	Day 28	0.00938862
naive	B cells	Day 28	1.24578
B6	B cells	Day 28	1.02328
Ldlr	B cells	Day 28	1.32332
Apoe	B cells	Day 28	0.543803
naive	B cells	Day 28	1.52447
B6	B cells	Day 28	1.0984
Ldlr	B cells	Day 28	0.941933
Apoe	B cells	Day 28	0.367919
naive	B cells	Day 28	1.64098
B6	B cells	Day 28	1.0903
Ldlr	B cells	Day 28	1.12984
Apoe	B cells	Day 28	0.429898
B6	B cells	Day 28	1.56816
Ldlr	B cells	Day 28	0.866189
Apoe	B cells	Day 28	0.253056
B6	B cells	Day 28	1.61397
Ldlr	B cells	Day 28	1.25771
Apoe	B cells	Day 28	0.270487
B6	B cells	Day 28	2.6649
Apoe	B cells	Day 28	0.289646
B6	B cells	Day 28	1.2736
Apoe	B cells	Day 28	0.229552
naive	T cells	Day 28	1.09006
B6	T cells	Day 28	1.80735
Ldlr	T cells	Day 28	2.46536
Apoe	T cells	Day 28	1.67324
naive	T cells	Day 28	1.44766
B6	T cells	Day 28	2.68978
Ldlr	T cells	Day 28	2.32343
Apoe	T cells	Day 28	1.25044
naive	T cells	Day 28	2.54764
B6	T cells	Day 28	1.9012
Ldlr	T cells	Day 28	2.73809
Apoe	T cells	Day 28	0.595994
B6	T cells	Day 28	3.81959
Ldlr	T cells	Day 28	2.87509
Apoe	T cells	Day 28	0.619322
B6	T cells	Day 28	2.44063
Ldlr	T cells	Day 28	2.5606
Apoe	T cells	Day 28	0.793428
B6	T cells	Day 28	4.09887
Apoe	T cells	Day 28	0.427833
B6	T cells	Day 28	1.70778
Apoe	T cells	Day 28	0.563317
B6	Neutrophils	Day 7	0.0890773
B6	Neutrophils	Day 7	0.212048
B6	Neutrophils	Day 7	0.210444
B6	Neutrophils	Day 7	0.303915
B6	Neutrophils	Day 7	0.167735
Apoe	Neutrophils	Day 7	1.01418
Apoe	Neutrophils	Day 7	1.29414
Apoe	Neutrophils	Day 7	0.99897
Apoe	Neutrophils	Day 7	0.958034
Apoe	Neutrophils	Day 7	1.03252
Ldlr	Neutrophils	Day 7	0.3319
Ldlr	Neutrophils	Day 7	0.152469
Ldlr	Neutrophils	Day 7	0.210552
Ldlr	Neutrophils	Day 7	0.249204
naive	Neutrophils	Day 7	0.135456
naive	Neutrophils	Day 7	0.337176
B6	Neutrophils	Day 14	0.248364
B6	Neutrophils	Day 14	0.142253
B6	Neutrophils	Day 14	0.193891
B6	Neutrophils	Day 14	0.164777
B6	Neutrophils	Day 14	0.19746
Apoe	Neutrophils	Day 14	0.800022
Apoe	Neutrophils	Day 14	1.19476
Apoe	Neutrophils	Day 14	2.03675
Apoe	Neutrophils	Day 14	0.796968
Apoe	Neutrophils	Day 14	1.24886
Ldlr	Neutrophils	Day 14	0.119386
Ldlr	Neutrophils	Day 14	0.238548
Ldlr	Neutrophils	Day 14	0.236932
Ldlr	Neutrophils	Day 14	0.0392997
Ldlr	Neutrophils	Day 14	0.0687005
B6	Neutrophils	Day 21	0.768706
B6	Neutrophils	Day 21	0.968393
B6	Neutrophils	Day 21	0.715741
B6	Neutrophils	Day 21	0.674822
B6	Neutrophils	Day 21	0.678082
Apoe	Neutrophils	Day 21	2.11868
Apoe	Neutrophils	Day 21	1.41212
Apoe	Neutrophils	Day 21	2.48231
Apoe	Neutrophils	Day 21	4.25373
Apoe	Neutrophils	Day 21	2.08507
Ldlr	Neutrophils	Day 21	0.575694
Ldlr	Neutrophils	Day 21	0.315233
Ldlr	Neutrophils	Day 21	0.443564
Ldlr	Neutrophils	Day 21	1.41719
Ldlr	Neutrophils	Day 21	1.02984
B6	Neutrophils	Day 28	0.671112
B6	Neutrophils	Day 28	0.778394
B6	Neutrophils	Day 28	0.695064
B6	Neutrophils	Day 28	0.943135
B6	Neutrophils	Day 28	1.08254
B6	Neutrophils	Day 28	0.912411
B6	Neutrophils	Day 28	0.5572
Apoe	Neutrophils	Day 28	0.95533
Apoe	Neutrophils	Day 28	4.30441
Apoe	Neutrophils	Day 28	7.03469
Apoe	Neutrophils	Day 28	6.04338
Apoe	Neutrophils	Day 28	5.254
Apoe	Neutrophils	Day 28	5.15273
Apoe	Neutrophils	Day 28	1.96692
Ldlr	Neutrophils	Day 28	0.852907
Ldlr	Neutrophils	Day 28	0.485095
Ldlr	Neutrophils	Day 28	0.964946
Ldlr	Neutrophils	Day 28	1.09876
Ldlr	Neutrophils	Day 28	0.471451
naive	Neutrophils	Day 28	0.141881
naive	Neutrophils	Day 28	0.345074
naive	Neutrophils	Day 28	0.239778

## Sheet: Figure S3
A				B
genotype	food	count (x 1e6)		genotype	treatment	cellType	count (x 1e6)
B6	normal	0.0352113		B6	none	B cell	1.8585
B6	HC	0.0303571		Apoe	isotype	B cell	0.42339
Apoe	normal	0.0624424		Apoe	antiLy6g	B cell	0.186823
Apoe	HC	0.0670588		B6	none	B cell	1.60924
B6	normal	0.0473077		Apoe	isotype	B cell	0.573843
B6	HC	0.0155882		Apoe	antiLy6g	B cell	0.235131
Apoe	normal	0.0614108		B6	none	B cell	1.5779
Apoe	HC	0.108787		Apoe	isotype	B cell	0.703233
B6	normal	0.0408088		Apoe	antiLy6g	B cell	0.77353
B6	HC	0.0276923		B6	none	B cell	1.46264
Apoe	normal	0.050495		Apoe	isotype	B cell	0.890235
Apoe	HC	0.209938		Apoe	antiLy6g	B cell	1.26418
B6	normal	0.0365385		B6	none	B cell	5.178
B6	HC	0.0259819		Apoe	isotype	B cell	0.427306
Apoe	HC	0.115385		Apoe	antiLy6g	B cell	1.76231
				B6	none	B cell	3.52215
				Apoe	isotype	B cell	0.197885
				Apoe	antiLy6g	B cell	0.961181
				B6	none	B cell	3.08867
				Apoe	isotype	B cell	0.270952
				Apoe	antiLy6g	B cell	0.592561
				Apoe	antiLy6g	B cell	0.500517
				B6	none	T cell	3.88714
				Apoe	isotype	T cell	1.40675
				Apoe	antiLy6g	T cell	1.4772
				B6	none	T cell	2.48
				Apoe	isotype	T cell	1.56551
				Apoe	antiLy6g	T cell	1.39641
				B6	none	T cell	2.74374
				Apoe	isotype	T cell	2.12187
				Apoe	antiLy6g	T cell	3.62983
				B6	none	T cell	2.75208
				Apoe	isotype	T cell	3.55147
				Apoe	antiLy6g	T cell	5.90582
				B6	none	T cell	8.12235
				Apoe	isotype	T cell	2.40176
				Apoe	antiLy6g	T cell	6.25923
				B6	none	T cell	5.22785
				Apoe	isotype	T cell	1.69616
				Apoe	antiLy6g	T cell	3.58954
				B6	none	T cell	5.85783
				Apoe	isotype	T cell	2.21573
				Apoe	antiLy6g	T cell	1.67729
				Apoe	antiLy6g	T cell	3.79309
				B6	none	AM	0.18585
				Apoe	isotype	AM	0.30047
				Apoe	antiLy6g	AM	0.233528
				B6	none	AM	0.232569
				Apoe	isotype	AM	0.238503
				Apoe	antiLy6g	AM	0.148882
				B6	none	AM	0.150755
				Apoe	isotype	AM	0.3577
				Apoe	antiLy6g	AM	0.455607
				B6	none	AM	0.185717
				Apoe	isotype	AM	0.404868
				Apoe	antiLy6g	AM	0.296234
				B6	none	AM	0.443345
				Apoe	isotype	AM	0.17829
				Apoe	antiLy6g	AM	0.632
				B6	none	AM	0.268038
				Apoe	isotype	AM	0.0659619
				Apoe	antiLy6g	AM	0.19734
				B6	none	AM	0.244964
				Apoe	isotype	AM	0.177258
				Apoe	antiLy6g	AM	0.150589
				Apoe	antiLy6g	AM	0.250971
				B6	none	Eosinophil	0.0811456
				Apoe	isotype	Eosinophil	0.309006
				Apoe	antiLy6g	Eosinophil	0.111876
				B6	none	Eosinophil	0.151004
				Apoe	isotype	Eosinophil	0.347892
				Apoe	antiLy6g	Eosinophil	0.15915
				B6	none	Eosinophil	0.16583
				Apoe	isotype	Eosinophil	0.559667
				Apoe	antiLy6g	Eosinophil	0.523197
				B6	none	Eosinophil	0.118359
				Apoe	isotype	Eosinophil	0.395397
				Apoe	antiLy6g	Eosinophil	0.337745
				B6	none	Eosinophil	0.355353
				Apoe	isotype	Eosinophil	0.165029
				Apoe	antiLy6g	Eosinophil	0.300808
				B6	none	Eosinophil	0.248101
				Apoe	isotype	Eosinophil	0.101941
				Apoe	antiLy6g	Eosinophil	0.275595
				B6	none	Eosinophil	0.225793
				Apoe	isotype	Eosinophil	0.2355
				Apoe	antiLy6g	Eosinophil	0.154262
				Apoe	antiLy6g	Eosinophil	0.550426
				B6	none	cDC	0.636077
				Apoe	isotype	cDC	0.442169
				Apoe	antiLy6g	cDC	0.531142
				B6	none	cDC	0.658027
				Apoe	isotype	cDC	0.564876
				Apoe	antiLy6g	cDC	0.482583
				B6	none	cDC	0.48744
				Apoe	isotype	cDC	0.885733
				Apoe	antiLy6g	cDC	0.928737
				B6	none	cDC	0.595642
				Apoe	isotype	cDC	1.01572
				Apoe	antiLy6g	cDC	0.817003
				B6	none	cDC	1.12359
				Apoe	isotype	cDC	0.97691
				Apoe	antiLy6g	cDC	1.19108
				B6	none	cDC	0.846202
				Apoe	isotype	cDC	0.472869
				Apoe	antiLy6g	cDC	0.898236
				B6	none	cDC	0.869089
				Apoe	isotype	cDC	0.53304
				Apoe	antiLy6g	cDC	0.53257
				Apoe	antiLy6g	cDC	0.486257
				B6	none	MDM	0.959038
				Apoe	isotype	MDM	1.24914
				Apoe	antiLy6g	MDM	1.66393
				B6	none	MDM	2.56481
				Apoe	isotype	MDM	1.22526
				Apoe	antiLy6g	MDM	2.32212
				B6	none	MDM	1.6737
				Apoe	isotype	MDM	0.992194
				Apoe	antiLy6g	MDM	0.919147
				B6	none	MDM	1.42983
				Apoe	isotype	MDM	1.51534
				Apoe	antiLy6g	MDM	1.22531
				Apoe	antiLy6g	MDM	0.867188
				B6	none	pDC	0.0210401
				Apoe	isotype	pDC	0.0451077
				Apoe	antiLy6g	pDC	0.0271349
				B6	none	pDC	0.0246617
				Apoe	isotype	pDC	0.0208789
				Apoe	antiLy6g	pDC	0.010212
				B6	none	pDC	0.0541491
				Apoe	isotype	pDC	0.0294168
				Apoe	antiLy6g	pDC	0.0277478
				B6	none	pDC	0.0252661
				Apoe	isotype	pDC	0.0341572
				Apoe	antiLy6g	pDC	0.0171544
				Apoe	antiLy6g	pDC	0.0216797

## Sheet: Figure S4
genotype	treatment	cellType	count (x 1e6)
B6	none	AM	0.122965
Apoe	isotype	AM	0.054399
Apoe	antiIfnar	AM	0.0269973
B6	none	AM	0.078023
Apoe	isotype	AM	0.0558432
Apoe	antiIfnar	AM	0.0803296
B6	none	AM	0.0551796
Apoe	isotype	AM	0.00819474
Apoe	antiIfnar	AM	0.0291846
B6	none	AM	0.0561042
Apoe	isotype	AM	0.0109857
Apoe	antiIfnar	AM	0.0296736
B6	none	AM	0.11715
Apoe	isotype	AM	0.0282608
Apoe	antiIfnar	AM	0.0385663
Apoe	isotype	AM	0.0141942
Apoe	antiIfnar	AM	0.0472035
B6	none	Eosinophil	0.0607995
Apoe	isotype	Eosinophil	0.0568716
Apoe	antiIfnar	Eosinophil	0.0418022
B6	none	Eosinophil	0.0427269
Apoe	isotype	Eosinophil	0.0323536
Apoe	antiIfnar	Eosinophil	0.0815654
B6	none	Eosinophil	0.0742297
Apoe	isotype	Eosinophil	0.0409737
Apoe	antiIfnar	Eosinophil	0.0804931
B6	none	Eosinophil	0.0691952
Apoe	isotype	Eosinophil	0.0227038
Apoe	antiIfnar	Eosinophil	0.0771514
B6	none	Eosinophil	0.0651442
Apoe	isotype	Eosinophil	0.0296283
Apoe	antiIfnar	Eosinophil	0.0588384
Apoe	isotype	Eosinophil	0.0328242
Apoe	antiIfnar	Eosinophil	0.0701759
B6	none	B cell	1.72151
Apoe	isotype	B cell	0.267049
Apoe	antiIfnar	B cell	0.189852
B6	none	B cell	1.49854
Apoe	isotype	B cell	0.165757
Apoe	antiIfnar	B cell	0.242225
B6	none	B cell	1.77363
Apoe	isotype	B cell	0.105228
Apoe	antiIfnar	B cell	0.304085
B6	none	B cell	1.40884
Apoe	isotype	B cell	0.0922799
Apoe	antiIfnar	B cell	0.428289
B6	none	B cell	1.39047
Apoe	isotype	B cell	0.317251
Apoe	antiIfnar	B cell	0.313475
Apoe	isotype	B cell	0.0913754
Apoe	antiIfnar	B cell	0.361893
B6	none	T cell	4.97326
Apoe	isotype	T cell	2.13887
Apoe	antiIfnar	T cell	2.38621
B6	none	T cell	5.13961
Apoe	isotype	T cell	1.19664
Apoe	antiIfnar	T cell	3.49743
B6	none	T cell	5.30775
Apoe	isotype	T cell	0.442329
Apoe	antiIfnar	T cell	2.58896
B6	none	T cell	5.26133
Apoe	isotype	T cell	1.17913
Apoe	antiIfnar	T cell	2.29476
B6	none	T cell	3.72252
Apoe	isotype	T cell	3.27279
Apoe	antiIfnar	T cell	3.92585
Apoe	isotype	T cell	1.27748
Apoe	antiIfnar	T cell	2.48605
B6	none	MDM	2.95117
Apoe	isotype	MDM	1.2215
Apoe	antiIfnar	MDM	1.02764
B6	none	MDM	2.43977
Apoe	isotype	MDM	0.549568
Apoe	antiIfnar	MDM	2.18744
B6	none	MDM	2.44367
Apoe	isotype	MDM	0.514965
Apoe	antiIfnar	MDM	1.59103
B6	none	MDM	2.35638
Apoe	isotype	MDM	0.588834
Apoe	antiIfnar	MDM	2.35411
B6	none	MDM	2.55102
Apoe	isotype	MDM	0.781276
Apoe	antiIfnar	MDM	1.73054
Apoe	isotype	MDM	0.551801
Apoe	antiIfnar	MDM	1.25247
B6	none	cDC	0.139361
Apoe	isotype	cDC	0.0296722
Apoe	antiIfnar	cDC	0.0330934
B6	none	cDC	0.152331
Apoe	isotype	cDC	0.02216
Apoe	antiIfnar	cDC	0.0395469
B6	none	cDC	0.145832
Apoe	isotype	cDC	0.0130371
Apoe	antiIfnar	cDC	0.0197702
B6	none	cDC	0.122182
Apoe	isotype	cDC	0.0175771
Apoe	antiIfnar	cDC	0.0207715
B6	none	cDC	0.0821145
Apoe	isotype	cDC	0.0410238
Apoe	antiIfnar	cDC	0.0425218
Apoe	isotype	cDC	0.0221785
Apoe	antiIfnar	cDC	0.036504
B6	none	pDC	0.0642152
Apoe	isotype	pDC	0.0061817
Apoe	antiIfnar	pDC	0.0165467
B6	none	pDC	0.0928845
Apoe	isotype	pDC	0.00168416
Apoe	antiIfnar	pDC	0.0135942
B6	none	pDC	0.059121
Apoe	isotype	pDC	0.000400425
Apoe	antiIfnar	pDC	0.00630765
B6	none	pDC	0.0523639
Apoe	isotype	pDC	0.00073238
Apoe	antiIfnar	pDC	0.00712166
B6	none	pDC	0.0416047
Apoe	isotype	pDC	0.0182328
Apoe	antiIfnar	pDC	0.0217554
Apoe	isotype	pDC	0.00133071
Apoe	antiIfnar	pDC	0.013217

## Sheet: Figure S5
genotype	treatment	cellType	count (x 1e6)
B6	PBS	B cell	1.7233
Apoe	isotype	B cell	0.439073
Apoe	aPdca1	B cell	0.576694
B6	PBS	B cell	2.5491
Apoe	isotype	B cell	0.444873
Apoe	aPdca1	B cell	0.448992
B6	PBS	B cell	3.21413
Apoe	isotype	B cell	0.386888
Apoe	aPdca1	B cell	0.261264
B6	PBS	B cell	6.36645
Apoe	isotype	B cell	0.566784
Apoe	aPdca1	B cell	0.287988
B6	PBS	B cell	2.58799
Apoe	isotype	B cell	0.548022
Apoe	aPdca1	B cell	0.366442
B6	PBS	T cell	1.80383
Apoe	isotype	T cell	0.924936
Apoe	aPdca1	T cell	1.17194
B6	PBS	T cell	2.21262
Apoe	isotype	T cell	1.1619
Apoe	aPdca1	T cell	0.919699
B6	PBS	T cell	2.98814
Apoe	isotype	T cell	0.605842
Apoe	aPdca1	T cell	0.632876
B6	PBS	T cell	7.62876
Apoe	isotype	T cell	0.948576
Apoe	aPdca1	T cell	0.611668
B6	PBS	T cell	2.98795
Apoe	isotype	T cell	1.18117
Apoe	aPdca1	T cell	1.05445
B6	PBS	AM	0.654693
Apoe	isotype	AM	0.397722
Apoe	aPdca1	AM	0.644987
B6	PBS	AM	0.741278
Apoe	isotype	AM	0.513959
Apoe	aPdca1	AM	0.408116
B6	PBS	AM	0.65287
Apoe	isotype	AM	0.412397
Apoe	aPdca1	AM	0.391085
B6	PBS	AM	1.39678
Apoe	isotype	AM	0.54448
Apoe	aPdca1	AM	0.374139
B6	PBS	AM	0.814041
Apoe	isotype	AM	0.56824
Apoe	aPdca1	AM	0.398599
B6	PBS	cDC	0.535242
Apoe	isotype	cDC	0.653377
Apoe	aPdca1	cDC	0.448567
B6	PBS	cDC	0.329702
Apoe	isotype	cDC	0.17685
Apoe	aPdca1	cDC	0.574289
B6	PBS	cDC	0.485416
Apoe	isotype	cDC	0.0574716
Apoe	aPdca1	cDC	0.276574
B6	PBS	cDC	0.392973
Apoe	isotype	cDC	0.187492
Apoe	aPdca1	cDC	0.38366
Apoe	isotype	cDC	0.171274
Apoe	aPdca1	cDC	0.219718
Apoe	isotype	cDC	0.0287143
Apoe	aPdca1	cDC	0.261905
Apoe	isotype	cDC	0.55954
B6	PBS	MDM	1.90495
Apoe	isotype	MDM	1.88691
Apoe	aPdca1	MDM	1.62628
B6	PBS	MDM	1.97979
Apoe	isotype	MDM	2.04198
Apoe	aPdca1	MDM	1.4668
B6	PBS	MDM	2.09714
Apoe	isotype	MDM	0.36684
Apoe	aPdca1	MDM	1.02312
B6	PBS	MDM	2.52406
Apoe	isotype	MDM	0.757447
Apoe	aPdca1	MDM	1.8484
Apoe	isotype	MDM	1.3093
Apoe	aPdca1	MDM	1.46254
Apoe	isotype	MDM	0.472275
Apoe	aPdca1	MDM	0.847339
Apoe	isotype	MDM	1.83422
B6	PBS	Eosinophil	0.155094
Apoe	isotype	Eosinophil	0.163344
Apoe	aPdca1	Eosinophil	0.0839946
B6	PBS	Eosinophil	0.160907
Apoe	isotype	Eosinophil	0.0838672
Apoe	aPdca1	Eosinophil	0.0845274
B6	PBS	Eosinophil	0.21333
Apoe	isotype	Eosinophil	0.0287358
Apoe	aPdca1	Eosinophil	0.125415
B6	PBS	Eosinophil	0.271901
Apoe	isotype	Eosinophil	0.0944471
Apoe	aPdca1	Eosinophil	0.135135
Apoe	isotype	Eosinophil	0.159856
Apoe	aPdca1	Eosinophil	0.196128
Apoe	isotype	Eosinophil	0.041938
Apoe	aPdca1	Eosinophil	0.0715286
Apoe	isotype	Eosinophil	0.105107

[truncated: 3 more sheets: Figure S6, Figure S7, Figure S8]
